# Supplementary material for: Histomorphometric Analysis of 38 Giant Cell Tumors of Bone after Recurrence as Compared to Changes Following Denosumab Treatment
Source: Cancers (Basel). 2023 Aug 24;15(17):4249. doi: 10.3390/cancers15174249 (PMC10486357; doi:10.3390/cancers15174249)
Supplement: Supplementary file 1 [file cancers-15-04249-s001.zip]

Archive with 7 entries (7 files):
- Supplement Figure S1.pdf
- Supplement Table S1.pdf
- Supplement Table S2.pdf
- Supplement Table S3.pdf
- Supplement Table S4.pdf
- Supplement Table S5.pdf
- Supplement Table S6.pdf
